# Supplementary material for: A Metabolic Pattern in Healthy Subjects Given a Single Dose of Metformin: A Metabolomics Approach
Source: Front Pharmacol. 2021 Jul 15;12:705932. doi: 10.3389/fphar.2021.705932 (PMC8319764; doi:10.3389/fphar.2021.705932)
Supplement: Supplementary file 1 [file DataSheet1.xlsx]

## Sheet: G111
Table S1: Differentially expressed metabolites as of metformin administration. Binary comparison using two time points; baseline level (before treatment) and Cmax (post drug administration associated with the highest level of metformin). Fold change cutoff is 1.5
Identified Metabolite	Corrected p-value	Fold Change	Regulation
1,1-Dimethylbiguanide	7.70783e-16	4.02175	up
3-Hydroxyvalproic acid	3.19712e-08	3.30482	up
N-Lactoylphenylalanine	1.94511e-06	2.95588	up
L-citrulline	2.79005e-05	2.61202	down
Resolvin D1	2.49638e-05	2.60882	down
Phenylpyruvic acid	0.00016504	2.58881	up
Levulinic acid	0.00025511	2.51777	up
Propionic acid	0.000561269	2.40664	up
Linoleyl Carnitine	0.000511871	2.39761	down
2-Hydroxydecanedioic acid	0.00112116	2.34505	up
Dehydroabietic acid	0.000202632	2.32684	down
Tetrahydroaldosterone-3-glucuronide	0.00289505	2.30877	up
(alpha-keto-dimethyl-delta-N,N-Dimethylguanidynol) valeric acid	0.000511871	2.30393	up
12-KETE	0.000227124	2.30307	down
Linoelaidic acid	0.00154763	2.28907	down
14,15-DiHETE	0.000632067	2.25056	down
5-Aminopentanoic acid	0.0019341	2.23106	up
Oxoglutaric acid	0.00109763	2.22811	up
Aspartylphenylalanine	0.000561269	2.22362	up
LysoPC(P-18:1(9Z)/0:0)	0.0013659	2.22037	down
17-Hydroxymethylethisterone	0.000511871	2.20098	down
13-L-Hydroperoxylinoleic acid	0.0009163	2.19562	down
Prostaglandin H1	0.00109763	2.18674	down
Beta-Leucine	0.000965867	2.1825	up
Sphingosine 1-phosphate	0.00165579	2.18203	down
LysoPE(P-16:0/0:0)	0.00423765	2.17727	down
13-HOTE	0.00112116	2.16084	down
LysoPC(P-18:0/0:0)	0.00134346	2.15909	down
Dopamine3-O-sulfate	0.000681967	2.15051	up
8,9-DiHETrE	0.00109763	2.14903	down
5-ethyl-5-methyl-2,4-oxazolidinedione	0.00311495	2.1362	up
N-Oleoylethanolamine	0.00645815	2.13507	down
Cortolone-3-glucuronide	0.00460444	2.12272	up
4-Ethylphenylsulfate	0.00123293	2.11316	up
Hydroxy-lacosamide	0.00109763	2.11078	up
Pyridoxamine	0.00674276	2.07003	up
L-Alanine	0.00430713	2.06582	up
11-beta-Hydroxyandrosterone-3-glucuronide	0.0167654	2.06129	up
Flunisolide	0.00120378	2.0593	up
DG(18:3(9Z,12Z,15Z)/16:0/0:0)	0.00166836	2.04366	down
L-Methionine	0.00109763	2.02784	up
Sphinganine	0.00324484	2.02197	up
PGF2a ethanolamide	0.00461902	2.01775	down
3-Hydroxydodecanedioic acid	0.00142123	2.01713	up
Hexadecanedioic acid mono-L-carnitine ester	0.00663477	2.01243	down
D-Glucose	0.00109763	2.00388	up
11-Dehydro-thromboxane B2	0.00223988	1.9821	down
Sphinganine 1-phosphate	0.0106997	1.96868	down
gamma-Glutamylphenylalanine	0.00657995	1.94943	up
Methoxsalen	0.00112116	1.94179	up
3-Hydroxymethylglutaric acid	0.00759636	1.93094	up
gamma-Glutamylglutamic acid	0.0183642	1.9288	up
Progesterone	0.00333713	1.92817	down
LysoPC(P-16:0/0:0)	0.0167654	1.91988	down
Orotic acid	0.00144534	1.91923	up
N-Mononitrosopiperazine	0.0136764	1.91707	up
2-beta-hydroxymedroxyprogesterone	0.006203	1.90599	down
gamma-Glutamylleucine	0.00781624	1.90098	up
Gluconic acid	0.0259303	1.89982	down
Porphobilinogen	0.0142992	1.89972	up
3-Hydroxydodecanoic acid	0.006236	1.89504	up
gamma-Glutamyltyrosine	0.00969256	1.89277	up
2-Ketobutyric acid	0.00862018	1.88961	up
21-Hydroxypregnenolone	0.00395019	1.88677	down
2-Hydroxydesogestrel	0.0183642	1.86987	down
LysoPE(P-18:0/0:0)	0.0198625	1.85648	down
3-Dehydrocarnitine	0.0138518	1.85219	up
Arachidonoylcarnitine	0.0167654	1.85008	down
12,13-EpOME	0.0184737	1.84929	down
4-HDoHE	0.0179866	1.83864	down
Cholic acid	0.00927594	1.83138	down
Cervonoyl ethanolamide	0.0112597	1.82984	down
L-Arginine	0.017884	1.82825	up
gamma-Glutamylcysteine	0.017884	1.82575	up
Palmitic acid	0.019112	1.82408	down
Aminoadipic acid	0.0181158	1.82331	up
5-Hydroxymethyluracil	0.0179866	1.82288	up
Valeric acid	0.0271105	1.81392	up
Oleic acid	0.0101169	1.81131	down
Palmitoleic acid	0.0435913	1.81067	down
Ketoleucine	0.022774	1.80215	up
4-Hydroxybenzaldehyde	0.0179866	1.80104	up
2-Methylbutyroylcarnitine	0.00741389	1.79712	up
9-Decenoylcarnitine	0.0138518	1.79597	down
Threonic acid	0.0271105	1.79006	down
Dodecanoic acid	0.0108018	1.78216	down
LysoPA(20:3(8Z,11Z,14Z)/0:0)	0.019112	1.77968	down
L-Proline	0.0181755	1.77693	up
3-Oxotetradecanoic acid	0.0157371	1.77252	up
L-Cysteinylglycine disulfide	0.0247075	1.75961	up
Mifepristone	0.0167654	1.75932	down
Phenylacetic acid	0.0485873	1.74412	up
Pantothenic acid	0.0256747	1.74097	up
L-Threonine	0.0255468	1.73607	up
Eicosapentaenoic acid	0.0198625	1.7351	down
Pipecolic acid	0.0434676	1.734	up
2-methyl-1,3-thiazolidine-2-carboxamide	0.0402143	1.73358	up
alpha-Linolenic acid	0.0435913	1.70402	down
gamma-Glutamylvaline	0.0240872	1.70102	up
Oleoylcarnitine	0.0472873	1.68613	down
L-Iditol	0.0350861	1.68203	up
Glutamylphenylalanine	0.0468587	1.6757	up
LysoPC(18:1(9Z)/0:0)	0.0389615	1.67405	down
Riboflavin	0.0189399	1.65582	down
10Z-Nonadecenoic acid	0.0349533	1.6524	down
Androstanediol	0.0495786	1.62727	down
12-HETE	0.04918	1.61115	down
Carisoprodol	0.04918	1.60033	down
Succinic acid	0.0343153	1.59373	down
L-Lactic acid	0.0435913	1.58505	down
12(13)Ep-9-KODE	0.04918	1.55963	down

## Sheet: G28
Compound	[0](raw)	[1](raw)	[2](raw)	[3](raw)	[4](raw)	[0](normalized)	[1](normalized)	[2](normalized)	[3](normalized)	[4](normalized)	A001: Flags	A002: Flags	A003: Flags	A004: Flags	A005: Flags	A006: Flags	A007: Flags	A008: Flags	A009: Flags	A010: Flags	A011: Flags	A012: Flags	A013: Flags	A014: Flags	A015: Flags	A016: Flags	A017: Flags	A018: Flags	A019: Flags	A020: Flags	A021: Flags	A022: Flags	A023: Flags	A024: Flags	A025: Flags	A026: Flags	A027: Flags	A028: Flags	A029: Flags	A030: Flags	A031: Flags	A032: Flags	A033: Flags	A034: Flags	A035: Flags	A036: Flags	A037: Flags	A038: Flags	A039: Flags
Succinic acid	478.469	354.491	339.866	406.165	381.513	0.35875	-0.312015	-0.313654	0.00949022	-0.115243	P	P	P	P	P	P	P	P	P	P	P	P	P	P	P	P	P	P	P	P	P	P	P	P	P	P	P	P	P	P	P	P	P	P	P	P	P	P	P
LysoPA(20:3(8Z,11Z,14Z)/0:0)	13.2707	6.49961	5.57273	9.50718	10.5735	0.376589	-0.310386	-0.455027	0.0404512	0.138726	P	P	P	P	P	P	P	P	P	P	P	P	P	P	P	P	P	P	P	P	P	P	P	P	P	P	P	P	P	P	P	P	P	P	P	P	P	P	P
Resolvin D1	33.6182	11.8524	8.73359	16.9826	18.3409	0.690168	-0.390343	-0.693228	-0.0107749	0.0413417	P	P	P	P	P	P	P	P	P	P	P	P	P	P	P	P	P	P	P	P	P	P	P	P	P	P	P	P	P	P	P	P	P	P	P	P	P	P	P
Hexadecanedioic acid mono-L-carnitine ester	4.12552	2.53916	1.8677	2.88258	2.99032	0.462213	-0.128384	-0.546726	0.0262467	0.0459918	P	P	P	P	P	P	P	P	P	P	P	P	P	P	P	P	P	P	P	P	P	P	P	P	P	P	P	P	P	P	P	P	P	P	P	P	P	P	P
Prostaglandin H1	404.44	196.58	155.068	268.296	274.446	0.524701	-0.292927	-0.604081	0.0451775	0.112739	P	P	P	P	P	P	P	P	P	P	P	P	P	P	P	P	P	P	P	P	P	P	P	P	P	P	P	P	P	P	P	P	P	P	P	P	P	P	P
14,15-DiHETE	360.521	168.98	131.63	239.107	237.599	0.533403	-0.305344	-0.63688	0.0864412	0.109176	P	P	P	P	P	P	P	P	P	P	P	P	P	P	P	P	P	P	P	P	P	P	P	P	P	P	P	P	P	P	P	P	P	P	P	P	P	P	P
PGF2a ethanolamide	27.0251	11.6559	11.0787	16.5728	20.0142	0.537067	-0.441607	-0.475679	-0.0181564	0.217179	P	P	P	P	P	P	P	P	P	P	P	P	P	P	P	P	P	P	P	P	P	P	P	P	P	P	P	P	P	P	P	P	P	P	P	P	P	P	P
8,9-DiHETrE	71.2085	33.6039	23.5856	38.4044	43.2658	0.526955	-0.18529	-0.576733	-0.0418897	0.0465274	P	P	P	P	P	P	P	P	P	P	P	P	P	P	P	P	P	P	P	P	P	P	P	P	P	P	P	P	P	P	P	P	P	P	P	P	P	P	P
11-Dehydro-thromboxane B2	34.3925	18.4144	16.1264	23.8289	26.2185	0.486897	-0.316324	-0.500134	0.0475334	0.145756	P	P	P	P	P	P	P	P	P	P	P	P	P	P	P	P	P	P	P	P	P	P	P	P	P	P	P	P	P	P	P	P	P	P	P	P	P	P	P
12-KETE	114.194	50.7478	41.5146	68.0704	72.7956	0.610151	-0.340317	-0.593404	0.0196888	0.0911055	P	P	P	P	P	P	P	P	P	P	P	P	P	P	P	P	P	P	P	P	P	P	P	P	P	P	P	P	P	P	P	P	P	P	P	P	P	P	P
Dehydroabietic acid	85.6041	38.0436	31.1264	51.0851	54.6358	0.61974	-0.348505	-0.598632	0.0271737	0.0903316	P	P	P	P	P	P	P	P	P	P	P	P	P	P	P	P	P	P	P	P	P	P	P	P	P	P	P	P	P	P	P	P	P	P	P	P	P	P	P
Progesterone	12.7844	6.85308	4.96475	9.64219	9.39165	0.394268	-0.221432	-0.552964	0.121903	0.0715504	P	P	P	P	P	P	P	P	P	P	P	P	P	P	P	P	P	P	P	P	P	P	P	P	P	P	P	P	P	P	P	P	P	P	P	P	P	P	P
21-Hydroxypregnenolone	19.709	10.8219	7.79307	15.209	14.4734	0.371056	-0.218775	-0.54486	0.150562	0.0513289	P	P	P	P	P	P	P	P	P	P	P	P	P	P	P	P	P	P	P	P	P	P	P	P	P	P	P	P	P	P	P	P	P	P	P	P	P	P	P
12,13-EpOME	3228.7	2089.33	1834.99	2387.97	2516.55	0.435073	-0.246289	-0.451896	0.0332596	0.101603	P	P	P	P	P	P	P	P	P	P	P	P	P	P	P	P	P	P	P	P	P	P	P	P	P	P	P	P	P	P	P	P	P	P	P	P	P	P	P
13-L-Hydroperoxylinoleic acid	501.335	245.087	185.87	294.006	347.264	0.552842	-0.243509	-0.581788	-0.0740803	0.176269	P	P	P	P	P	P	P	P	P	P	P	P	P	P	P	P	P	P	P	P	P	P	P	P	P	P	P	P	P	P	P	P	P	P	P	P	P	P	P
13-HOTE	408.321	202.127	156.807	248.448	285.799	0.53568	-0.249608	-0.575913	-0.0362626	0.171801	P	P	P	P	P	P	P	P	P	P	P	P	P	P	P	P	P	P	P	P	P	P	P	P	P	P	P	P	P	P	P	P	P	P	P	P	P	P	P
17-Hydroxymethylethisterone	7.49702	3.18091	2.81285	4.21771	5.04334	0.603043	-0.403346	-0.535102	-0.0765279	0.138016	P	P	P	P	P	P	P	P	P	P	P	P	P	P	P	P	P	P	P	P	P	P	P	P	P	P	P	P	P	P	P	P	P	P	P	P	P	P	P
Eicosapentaenoic acid	365.217	242.358	218.668	273.298	293.512	0.418889	-0.212231	-0.376129	-0.0153074	0.134211	P	P	P	P	P	P	P	P	P	P	P	P	P	P	P	P	P	P	P	P	P	P	P	P	P	P	P	P	P	P	P	P	P	P	P	P	P	P	P
12-HETE	3340.61	2418.48	2202.6	2713.29	2860.56	0.330263	-0.18379	-0.357826	-0.0206805	0.166883	P	P	P	P	P	P	P	P	P	P	P	P	P	P	P	P	P	P	P	P	P	P	P	P	P	P	P	P	P	P	P	P	P	P	P	P	P	P	P
2-Hydroxydesogestrel	43.6762	29.1899	26.1886	33.7918	35.3683	0.419464	-0.254589	-0.483477	0.0158918	0.0758698	P	P	P	P	P	P	P	P	P	P	P	P	P	P	P	P	P	P	P	P	P	P	P	P	P	P	P	P	P	P	P	P	P	P	P	P	P	P	P
LysoPE(P-16:0/0:0)	110.655	72.7199	65.6081	86.0011	90.8247	0.525783	-0.335836	-0.596736	0.0421795	0.150261	P	P	P	P	P	P	P	P	P	P	P	P	P	P	P	P	P	P	P	P	P	P	P	P	P	P	P	P	P	P	P	P	P	P	P	P	P	P	P
4-HDoHE	596.531	429.26	377.073	467.833	515.331	0.389305	-0.232622	-0.489333	-0.0653808	0.199532	P	P	P	P	P	P	P	P	P	P	P	P	P	P	P	P	P	P	P	P	P	P	P	P	P	P	P	P	P	P	P	P	P	P	P	P	P	P	P
LysoPC(P-18:1(9Z)/0:0)	51.403	33.8617	31.23	38.086	38.8773	0.629016	-0.292329	-0.521781	0.00408757	0.0134769	P	P	P	P	P	P	P	P	P	P	P	P	P	P	P	P	P	P	P	P	P	P	P	P	P	P	P	P	P	P	P	P	P	P	P	P	P	P	P
2-beta-hydroxymedroxyprogesterone	184.462	101.293	101.203	133.575	121.957	0.623884	-0.324105	-0.306654	0.136293	-0.0254646	P	P	P	P	P	P	P	P	P	P	P	P	P	P	P	P	P	P	P	P	P	P	P	P	P	P	P	P	P	P	P	P	P	P	P	P	P	P	P
LysoPC(P-18:0/0:0)	361.164	242.91	236.599	271.423	286.048	0.631894	-0.45723	-0.478528	-0.149063	0.121514	P	P	P	P	P	P	P	P	P	P	P	P	P	P	P	P	P	P	P	P	P	P	P	P	P	P	P	P	P	P	P	P	P	P	P	P	P	P	P
LysoPE(P-18:0/0:0)	87.3289	60.232	54.7497	68.5573	74.6867	0.403529	-0.278308	-0.489038	-0.000824616	0.145741	P	P	P	P	P	P	P	P	P	P	P	P	P	P	P	P	P	P	P	P	P	P	P	P	P	P	P	P	P	P	P	P	P	P	P	P	P	P	P
N-Oleoylethanolamine	5.57379	3.29707	3.24414	3.9044	3.97507	0.716065	-0.394091	-0.378219	-0.0385732	-0.0807931	P	P	P	P	P	P	P	P	P	P	P	P	P	P	P	P	P	P	P	P	P	P	P	P	P	P	P	P	P	P	P	P	P	P	P	P	P	P	P
Linoelaidic acid	32601.3	22871.4	23178.2	26448.7	28557.7	0.678028	-0.416994	-0.516734	0.0653515	0.1782	P	P	P	P	P	P	P	P	P	P	P	P	P	P	P	P	P	P	P	P	P	P	P	P	P	P	P	P	P	P	P	P	P	P	P	P	P	P	P
[truncated: 109 more columns]
